# Supplementary material for: The Internet of Things in the Nutritional Management of Patients with Chronic Neurological Cognitive Impairment: A Scoping Review
Source: Healthcare (Basel). 2024 Dec 25;13(1):23. doi: 10.3390/healthcare13010023 (PMC11719941; doi:10.3390/healthcare13010023)
Supplement: Supplementary file 1 [file healthcare-13-00023-s001.zip]

Archive with 1 entries (1 files):
- healthcare-3324224-supplementary.pdf
